# Supplementary material for: Hypoxanthine Phosphoribosyl Transferase 1 Is Upregulated, Predicts Clinical Outcome and Controls Gene Expression in Breast Cancer
Source: Cancers (Basel). 2020 Jun 10;12(6):1522. doi: 10.3390/cancers12061522 (PMC7352670; doi:10.3390/cancers12061522)
Supplement: Supplementary file 1 [file cancers-12-01522-s001.zip]

Archive with 3 entries (3 files):
- cancers-813885-suppl-1.pdf
- cancers-813885-Supplementary table 2, hprt1_rnaseq_vs_proteomic_intersect_genes.xlsx
- cancers-813885-Supplementary table 3; TMT quantification of differentially regulated protein upon HPRT1 knock down.xlsx
